# Supplementary material for: Daam2 driven degradation of VHL promotes gliomagenesis
Source: eLife. 2017 Oct 20;6:e31926. doi: 10.7554/eLife.31926 (PMC5650470; doi:10.7554/eLife.31926)
Supplement: Supplementary file 1. [file elife-31926-supp1.xlsx]

## Sheet: RPPA Data Analysis
	PROCEDURES FOR RPPA
	1) We stained 355 slides for 287 unique antibodies and 4 secondary antibody negative controls which were analyzed on Array-Pro then by supercurve Rx64 3.1.1. There were 64 sets of replicated antibodies among the 355 slides. We performed a QC test for each antibody staining (slide). We only included in the data for the 287 individual antibodies with QC Scores higher than 0.8 in the Heatmaps. In th…
	2) Procedure: Tumor or cell lysates were two-fold-serial diluted for 5 dilutions (from undiluted to 1:16 dilution) and arrayed on nitrocellulose-coated slides in 11x11 format. Samples were probed with antibodies by CSA amplification approach and visualized by DAB colorimetric reaction. Slides were scanned on a flatbed scanner to produce 16-bit tiff images. Spots from tiff images were identified a…
	3) Data analysis: Relative protein levels for each sample were determined by interpolation of each dilution curve from the "standard curve" (supercurve) of the slide (antibody). Supercurve is constructed by a script in R written by Bioinformatics. These values (given as log2 values) are defined as Supercurve Log2 (Raw) values. All the data points were normalized for protein loading and transforme…
	4) The heatmap included was generated in Cluster 3.0 (http://cluster2.software.informer.com/3.0/) as a hierarchical cluster using Pearson Correlation and a center metric. The resulting heatmap was visualized in Treeview (http://rana.lbl.gov/EisenSoftware.htm) and presented as a high resolution .bmp format.
	5) Antibody status for RPPA: (V) = Validated antibody for RPPA, (C) = Use with caution. Validation in progress, (QC) = These antibodies recognize unidentifed "damaged" component(s) in addition to its specific protein. The "damaged" component(s) were observed only in certain tissue samples, (E) = Under Evaluation, (S) = Customer requested antibody ("Special Request;" validation status not availabl…
NAME	14-3-3-beta-R-V	14-3-3-epsilon-M-C	14-3-3-zeta-R-V	4E-BP1-R-V	4E-BP1_pS65-R-V	4E-BP1_pT37_T46-R-V	53BP1-R-V	A-Raf-R-V	A-Raf_pS299-R-C	ACC_pS79-R-V	ACC1-R-C	ACVRL1-R-C	ADAR1-M-V	Akt-R-V	Akt_pS473-R-V	Akt_pT308-R-V	AMPKa-R-C	AMPKa_pT172-R-V	Annexin-I-M-V	Annexin-VII-M-V	AR-R-V	ARHI-M-C	ARID1A-R-C	ATM-R-V	ATM_pS1981-R-V	ATP5A-M-C	ATP5H-M-C	ATR-R-C	Aurora-B-R-V	Axl-R-V	b-Actin-R-C	b-Catenin-R-V	b-Catenin_pT41_S45-R-V	B-Raf-R-V	B-Raf_pS445-R-V	Bad_pS112-R-V	Bak-R-C	BAP1-M-V	Bax-R-V	Bcl-xL-R-V	Bcl2-M-V	Bcl2A1-R-V	Beclin-G-C	Bid-R-C	Bim-R-V	BRD4-R-V	c-Abl-R-V	c-Jun_pS73-R-V	c-Kit-R-V
P7 GBM	0.012983	-0.0946352	-0.0373875	-0.15951	-0.0407176	-0.0629479	-0.0955566	-0.00599202	0.000583222	0.18604	0.101039	-0.0180214	-0.0646337	-0.0824232	-0.195329	-0.311886	0.357433	0.0899958	0.253687	0.0053033	-0.0215357	0.00404302	-0.0521132	0.00172798	0.0432013	0.0272533	0.0159373	0.0216993	0.0373106	-0.376077	0.0141116	-0.371828	0.0974907	-0.114324	-0.288802	-0.467457	0.0700167	0.0580673	-0.114024	-0.326644	0.0121827	0.675171	0.0339886	-0.00959747	-0.261632	0.00020844	0.662558	0.205818	-0.237385
P7 GBM + Daam2	0.0339614	-0.0180273	-0.161333	0.00112744	0.110459	0.0629479	0.195362	-0.0623983	-0.0739563	0.592177	0.222763	0.0180214	-0.0304807	0.0756212	-0.0192895	-0.0582166	-0.125871	0.602275	-0.252716	-0.0923837	0.00656687	0.0223579	0.403879	-0.00172798	0.093506	-0.113471	-0.0702877	0.20917	0.0541327	-0.343275	-0.0189651	0.0244559	0.0440593	0.0634843	-0.00293982	-0.0662297	0.0572285	-0.337203	0.0461355	-0.00753752	-0.0365461	-0.0375845	-0.0339886	0.131716	-0.226406	-0.00020844	-0.21209	-0.0657024	0.00260033
P14 GBM	-0.0559958	0.156308	0.0373875	-0.00112744	0.0407176	-0.0822757	-0.0572428	0.00599202	-0.000583222	-0.18604	-0.104676	-0.0504862	0.0304807	-0.0223633	0.0192895	0.0582166	-0.0589593	-0.0899958	0.252716	0.229518	0.0386155	-0.083634	-0.0878025	0.459826	-0.0666476	0.237788	-0.0114692	-0.140201	-0.0373106	0.509435	-0.0141116	0.0708075	-0.0440593	0.0391799	0.0108023	0.0916252	-0.0572285	0.0981449	-0.0461355	0.00753752	-0.0121827	-0.0833857	-0.0486361	0.00959747	0.283576	0.553463	-0.130482	-0.0269669	0.00241788
P14 GBM + Daam2	-0.012983	0.0180273	0.0525899	0.0130223	-0.132984	0.0773435	0.0572428	0.165293	0.0712333	-0.468531	-0.101039	0.0589547	0.0941029	0.0223633	0.127367	0.225703	0.0589593	-0.0975091	-0.560677	-0.0053033	-0.00656687	-0.00404302	0.0521132	-0.516973	-0.0432013	-0.0272533	0.0114692	-0.0216993	-0.109742	0.343275	0.0437259	-0.0244559	-0.0590548	-0.0391799	0.00293982	0.0662297	-0.0752105	-0.0580673	0.12424	0.167676	0.0511238	0.0375845	0.0853067	-0.0413545	0.226406	-0.0997919	0.130482	0.0269669	-0.00241788
[truncated: 238 more columns]
